# Supplementary material for: The Association between Accumulation of Toxic Advanced Glycation End-Products and Cytotoxic Effect in MC3T3-E1 Cells
Source: Nutrients. 2022 Feb 26;14(5):990. doi: 10.3390/nu14050990 (PMC8912344; doi:10.3390/nu14050990)
Supplement: Supplementary file 1 [file nutrients-14-00990-s001.zip]

Archive with 1 entries (1 files):
- nutrients-1602680-supplementary material.pdf
